# Supplementary material for: TLR2-Bound Cancer-Secreted Hsp70 Induces MerTK-Mediated Immunosuppression and Tumorigenesis in Solid Tumors
Source: Cancers (Basel). 2025 Jan 28;17(3):450. doi: 10.3390/cancers17030450 (PMC11815864; doi:10.3390/cancers17030450)
Supplement: Supplementary file 1 [file cancers-17-00450-s001.zip]

Archive with 7 entries (7 files):
- Figure S1.pptx
- Figure S2.pptx
- Figure S3.pptx
- Figure S4.pptx
- Figure S5.pptx
- Figure S6.pptx
- Table S1.pptx
